# Supplementary material for: Genome-wide analysis of respiratory burst oxidase homolog gene family in pea (Pisum sativum L.)
Source: Front Plant Sci. 2023 Dec 12;14:1321952. doi: 10.3389/fpls.2023.1321952 (PMC10754532; doi:10.3389/fpls.2023.1321952)
Supplement: Supplementary Figure 1 — Amino acid sequence of predicted motif. [file DataSheet_1.zip › Data Sheet 1/Supplementary Table S1 Primers used for qPCR analysis..xlsx]

## Sheet: Sheet1
Gene ID		Gene ID	Primer sequence (5'–3')
PP2A	内参	PP2A	CGGCTGCTGCGTGATAATG
			TGGTAGAATATGCTGAATGGCTAGTT
Psat7g040320	引物1	0320_1	TCTTTTGGTGCTTCAGTGGTT
			CGTTTTGCTGGTTCTGGTTTC
Psat7g029200	引物2	9200_2	CAAGCTCTAAGCTACACAAGCCA
			CCAATCATTATGCAAACCCAC
Psat3g011120	引物3	1120_2	TCCGACCAAAGAGCACAACC
			CACAATAGCCCATGACATGAAAC
Psat3g140480	引物4	0480_4	TGGAATGTATATTTTTGTCAAGTGTC
			CTCAAGTAATCATCTCCTGGTGC
Psat1g135680	引物5	5680_2	TGACCTACAGTAGACAACAGAGCA
			CACAGTAACAAAATCCAACCCC
Psat5g055920	引物6	5920_2	TGTATTTGGCTATTCCCATCATC
			CCACTCTTGTATCTAAACCCCTG
Psat6g151240	引物7	1240_5	TCCAAAACCCCTCAAGAAACT
			TCCATGAATGATAAAAAGCACAT

## Sheet: Sheet2
Supplementary Table S1: Primers used for RT-qPCR analysis.
Gene ID	Primer sequence (5'–3')
Psat1g135680	TGACCTACAGTAGACAACAGAGCA
	CACAGTAACAAAATCCAACCCC
Psat3g011120	TCCGACCAAAGAGCACAACC
	CACAATAGCCCATGACATGAAAC
Psat3g140480	TGGAATGTATATTTTTGTCAAGTGTC
	CTCAAGTAATCATCTCCTGGTGC
Psat5g055920	TGTATTTGGCTATTCCCATCATC
	CCACTCTTGTATCTAAACCCCTG
Psat6g151240	TCCAAAACCCCTCAAGAAACT
	TCCATGAATGATAAAAAGCACAT
Psat7g029200	CAAGCTCTAAGCTACACAAGCCA
	CCAATCATTATGCAAACCCAC
Psat7g040320	TCTTTTGGTGCTTCAGTGGTT
	CGTTTTGCTGGTTCTGGTTTC
