# Supplementary material for: Genome-wide analysis of respiratory burst oxidase homolog gene family in pea (Pisum sativum L.)
Source: Front Plant Sci. 2023 Dec 12;14:1321952. doi: 10.3389/fpls.2023.1321952 (PMC10754532; doi:10.3389/fpls.2023.1321952)
Supplement: Supplementary Figure 1 — Amino acid sequence of predicted motif. [file DataSheet_1.zip › Data Sheet 1/Supplementary Table S2.xlsx]

## Sheet: Sheet1
Supplementary Table S2: Amino acid sequence of PsRBOHs.
ID	Amino acid sequence
PsRBOH1	MRTSSFRRCTTSKTELDFPEHSETSSPTAGKHVYGAMLPVFLNDLRSNHHKELVEITLELENDAVVLSNIAPISSAPNASPSSSHTVARGGDSFTGGGVARSLSISSRIKYKFPWLRSMSLRTSTSSSESVTAVEEDPMVARNARRMRAELERTRSSAQRGLKGLRFISKSGEACEELWKKVEKRFGFLAKDGFLDRENFGECIGMEDSKEFAVGIFDALARKERKAVSKITKEELRQFWLQISNQSFDARLQIFFDMADSNEDGRITREEVQELIMLSASANNLSKLKEQAEGYAALIMEELDPENLGYIELWQLEMLLLEKDRYMTYSRQQSSASVNWSQNMSSLRPKNKIHKIRKTLQCLALEYWRRGWILLLWLIAIASLFTWKIYQYKNRSSFE…
PsRBOH2	MEIQENHHPVHHETWSETESIGSRSTRSTRVGFSGSLSGPLSGPLVSNNKKKSSKKSARFSDDVEDFVEITLDVRDDTVSVQNIRGGDSETALLASRLEKRPSTLSVKLKQVSQELKRMTSSKKFDRVDRAKSGAARALKGLKFMTKTVGTDRGWSQVEKRFDELEVDGKLPKTRFSQCIGMNESKDFAGELFDALSRRRGITSASITKDELREFWEQITDQSFDSRLQTFFDMVDKNADGRISEHEVKEIITLSASANKLSKLQDRAEEYAALIMEELDPDNLGFIELHNLEMLLLQAPAQSTHMHTDSRVLSQMLSQKLVPTKEHNPIKRGFRSLNYFVEDNWKRIWIVALWMAICAALFTWKFIQYKNRAVFHVMGYCVTTAKGAAETLKFNMALI…
PsRBOH3	MSSENQGKDESSTWILESIDIVADHVEVSKKDENNGSMVTKASDNEAFLDNGSNGSNVRQRNNNNHNASKMVRVQSGAARGLKGLRFLDRTVTGKEGDAWKSIEKRFFQHAVGGMLFKDKFGQCMGMGADSKEFAGELYDALARRRNISVESGINLSQVKVFWEDMTSKDLESRLQVFFDMCDKNGDGRLSEDEVKEVIVLSASANRLGNLKDQASVYAALIMEELDPDHNGYIEMWQLETLLKEMVNAEDGTTRLSNRTETLTRAMIPCKYRTPIRKFVSKTTEFVYDKWKKIWIFVLWLAVNLILFIWKFLQYKEKPAYEVMGSCVCFAKGAAETLKFNMGLIVLTMCRRTLTMLRGSFLSQIIPFDDNIHFHIVIAIGVVIGTFIHVGVHVTCDFP…
PsRBOH4	MGADEVEGVSADNHNRDSDIELIGVHTERLPHNVSLNKRRTSKLKVSNSSSAIDLSHGKSQEQDEEKEEKEDYVEVTMDIQGDSVALHSVKTVTGSGNNDDGEDEKRVLLGKGMEKKRSFGASIVRTASIRMKHVSQELKRLTSFSNSKQVGHEKVYDRTKSAASHALVGLKFINKKTDGDDGVGWFEVEKQFEILTNSTSDGLLHRSLFAKCIGMNKESEAFAGELFDAMSRRRNIHGDSINKAQLKDFWDQISDQSFDSRLRTFFDMVDKDADGRITEEEIKQIICLSATTNKLSNIQKQAEEYAALIMEELDPDGTGFIMVNDLEILLLHGPTHSTRGDSKYLSQMLSIKLKATYEYNPVRKRYRDAIYFLQDNWQRTWILVLWIGVMCGLFAYKF…
PsRBOH5	METQENQHESWSEPETTTESRRSRVGFSGPLSGPLSGPLVTNKRRNGSKNKSASFKNEDGEMVEITLDVREDTVSVQNIRGGDSETAYLASRLERKPSSLSSRLKQVSQELKRMTSFKTFDKVDRSKSGAARALQGLKFVTKSVGSDVWSQVEKRFDELSVDGKLPQTRFGQCIGMHESKEFADELYEALVRRRGISTASITKEELREFWEQITDQSFDSRLQIFFDMVDKNADGRITEEEVKEIITLSASANKLSKLQDRAVEYAALIMEELDPDNLGYIELYNLEMLLLQAPAQSAHITTDSRVLSQMLSQKLVPTKEHNPIKRAFRELSYFMEDNWKRIWIIALWLSICAALFTWKFIQYKRRAVFHVMGYCVTTAKGGAETLKFNMALILLPVCR…
PsRBOH6	MNDIPKHERRWASDTVPGKVTVSAGTSPGTESSYASDEFVEVTIDLRDDDTIVLRSVEPAGVNVNVNIDDSVAGSGYDTPASVPRSPSIRRNSSRGFRHFSQELKAEAVAKAKQFSQELRRFSWSHGHASRTLSSSAGHTGTSSAGVGGFETALAARALRKQRAQLDRTRTGAHKALRSLKFISSKSNGLDAWNEVQKNFDKLAKDGFLHRVDFGQCIGMKDSKEFALELFDALGRKQRLKVDKINREELLEFWTQITNQSFDSRLQIFFDMVDKNEDGRITEEEVKEVIMLSASANKLSRLQEQAEEYAALIMEELDPERLGYIELWQLETLLLQKDTYLNYSQALSYTSQALSQNLQGLRMKSPIRRVSRRFIYYLQENWRRLWVLTLWVCIMIGLF…
PsRBOH7	MEGTSSADLHHHESDIELIAPENITKLSVAESKAGTYVDHNKEEEAADYVEVTMDIQGNSVALHSMKTITESDMGESDREKLCLTGKRLVKKKSFGASVVQNATIRIKQLKRLASFAKPEPAKRLERTKSAVAHALTGLKFISTTDVGAGWSKVEKEFEKLTAITDGYLPRALFAKCIGLNAESEAYAEKLFDTLARQRGIQGGLINKIQLREFWDCISDQSFDTRLKTFFDMVDKDADGRITEEEIKDIICLSATANKLSNIQKQAEEYAALIMEELDPDDTGYILIGNLETLLLHGPEENTRGESKYLSQMLSQKLTPIFEENPIKRWYRDTKYFFQDNWRRSWVFALWIGVMLGLFAYKFVQYRRRAAYEVMGHCVCMAKGAAETLKLNMAIILLP…
